# Supplementary material for: The Transcription Regulator YgeK Affects Biofilm Formation and Environmental Stress Resistance in Avian Pathogenic Escherichia coli
Source: Animals (Basel). 2022 Apr 30;12(9):1160. doi: 10.3390/ani12091160 (PMC9100123; doi:10.3390/ani12091160)
Supplement: Supplementary file 1 [file animals-12-01160-s001.zip]

Archive with 1 entries (1 files):
- animals-1670245-supplementary.xls
